# Supplementary material for: Natural Language Processing and Schizophrenia: A Scoping Review of Uses and Challenges
Source: J Pers Med. 2024 Jul 12;14(7):744. doi: 10.3390/jpm14070744 (PMC11278236; doi:10.3390/jpm14070744)
Supplement: Supplementary file 1 [file jpm-14-00744-s001.zip]

Archive with 1 entries (1 files):
- jpm-3094021-supplementary.pdf
